# Supplementary material for: Alleviating Overgrazing Stress and Promoting Grassland Plant Regeneration via Root Exudate-Mediated Recruitment of Beneficial Bacteria
Source: Microorganisms. 2025 May 27;13(6):1225. doi: 10.3390/microorganisms13061225 (PMC12195006; doi:10.3390/microorganisms13061225)
Supplement: Supplementary file 1 [file microorganisms-13-01225-s001.zip]

Archive with 1 entries (1 files):
- microorganisms-3598890-supplementary.pdf
